# Supplementary material for: The Clinical Impact of Platelets on Post-Injury Serum Creatinine Concentration in Multiple Trauma Patients: A Retrospective Cohort Study
Source: Medicina (Kaunas). 2022 Jul 6;58(7):901. doi: 10.3390/medicina58070901 (PMC9317692; doi:10.3390/medicina58070901)
Supplement: Supplementary file 1 [file medicina-58-00901-s001.zip]

Archive with 1 entries (1 files):
- medicina-1738415-supplementary.pdf
